# Supplementary material for: Synergistic Interactions between Tocol and Phenolic Extracts from Different Tree Nut Species against Human Cancer Cell Lines
Source: Molecules. 2022 May 14;27(10):3154. doi: 10.3390/molecules27103154 (PMC9143696; doi:10.3390/molecules27103154)
Supplement: Supplementary file 1 [file molecules-27-03154-s001.zip]

Archive with 1 entries (1 files):
- molecules-1700913-supplementary.pdf
